# Supplementary material for: No specific relationship between hypnotic suggestibility and the rubber hand illusion
Source: Nat Commun. 2022 Jan 28;13:564. doi: 10.1038/s41467-022-28177-z (PMC8799653; doi:10.1038/s41467-022-28177-z)
Supplement: Supplementary file 3 — Source Data [file 41467_2022_28177_MOESM3_ESM.xlsx]

## Sheet: Fig. 1A
SubjectiveSWASH	Mean_subjective_score_1to3_difference
3.52361	0.666667
3.5	3.66667
3.48284	1.33333
3.4	0
3.28284	2
3.09641	4.66667
2.95	-1.66667
2.74721	1.33333
2.73284	-0.333333
2.7	1.33333
2.69641	4.66667
2.65	3
2.6	-0.333333
2.57321	1.66667
2.5	1.33333
2.47321	-0.666667
2.44721	0.333333
2.4	1
2.4	1
2.3	1
2.3	2
2.28284	1
2.25	0.666667
2.22361	1
2.22361	2.33333
2.2	1.66667
2.15	0.666667
2.15	1
2.12361	0
2.11623	0
2.1	2.33333
2.1	0
2.1	0.333333
2.1	3
2.04641	-0.666667
2.02321	2.33333
2	2
1.95	4
1.95	0.666667
1.92361	1
1.9	2.33333
1.9	3
1.85	-0.666667
1.84641	-0.666667
1.8	0.333333
1.8	3.33333
1.78284	1
1.75	0.666667
1.75	1.33333
1.74721	1.66667
1.7	0.666667
1.7	2.66667
1.7	1.33333
1.67361	0.333333
1.65	0.666667
1.65	5
1.6	0
1.6	-0.333333
1.6	1.66667
1.6	5
1.59142	-1
1.55	1.66667
1.55	3
1.55	1.66667
1.5	0.666667
1.45	1
1.44142	3.33333
1.4	-0.666667
1.4	3
1.4	3
1.35	1
1.35	1.66667
1.35	1.66667
1.3	1.33333
1.3	0.333333
1.3	0.333333
1.3	4
1.2	3.33333
1.2	3
1.2	1.33333
1.1	3
1.1	-0.666667
1.1	2.33333
1.1	3.33333
1.05	3.66667
1	0.333333
1	-0.333333
1	1.66667
1	3.66667
0.95	2
0.9	5.66667
0.9	2.33333
0.9	1
0.85	2.33333
0.8	0
0.8	0.333333
0.75	1
0.7	2.66667
0.7	3.33333
0.7	0
0.6	3.33333
0.5	1.33333
0.5	4.33333
0.5	2.33333
0.5	3
0.4	1.33333
0.3	1.66667
0.3	1.33333
0.3	3.33333
0.2	2.33333
0.2	0.333333
0.1	1.66667
0.1	0
0	4.33333
3.31623	1.66667
3.05	0.333333
3	0.333333
2.94721	2.33333
2.9	0
2.89495	1.33333
2.86623	3.33333
2.84495	5
2.83284	1.66667
2.8	5
2.79641	4.66667
2.7373	0.333333
2.65	1.33333
2.6	0.666667
2.59721	1.33333
2.55	1
2.54641	1.33333
2.52321	1
2.5	0
2.45	2.33333
2.45	2.66667
2.4	4
2.4	0.666667
2.35	1.66667
2.35	2.33333
2.3	6
2.29495	3
2.25	3.66667
2.25	0
2.2	-0.333333
2.2	-0.666667
2.2	5
2.14721	-1.66667
2.1	2
2.1	1.66667
2.04495	3.66667
2	0.333333
1.97321	1.33333
1.95	-0.333333
1.95	1
1.95	0
1.95	-1.66667
1.9	1
1.89142	2
1.87361	2.66667
1.85	-1.66667
1.85	1.33333
1.84495	3
1.84495	0
1.8373	0.666667
1.83284	0
1.8	1.66667
1.8	1.33333
1.8	4
1.8	0.666667
1.8	3.33333
1.77321	3.66667
1.7	2.66667
1.7	2.33333
1.65	1.33333
1.65	1.33333
1.65	0.333333
1.64495	1
1.6	0.333333
1.6	3
1.55	4
1.55	1.66667
1.55	4.33333
1.55	0.666667
1.5	-0.666667
1.5	2.66667
1.49142	3.33333
1.45	1.66667
1.4	-0.666667
1.4	3.66667
1.35	3
1.3	3.33333
1.3	0.333333
1.3	0
1.20234	0
1.2	2
1.2	1.33333
1.2	2.66667
1.2	1.66667
1.2	0.666667
1.1	0
1.1	4.66667
1.05	0
1.05	1.33333
1	3.66667
1	1.66667
1	-3.33333
1	1.33333
0.95	2
0.9	1.33333
0.9	5.33333
0.9	0
0.9	5
0.8	3.33333
0.8	4
0.75	4
0.75	3
0.7	-0.666667
0.7	2.33333
0.6	-2.33333
0.6	0
0.6	5.33333
0.5	3
0.4	0.666667
0.4	2.33333
0.3	0
0.3	0
0.3	5.66667
0.25	0.333333
0	0
3.74721	4.33333
3.35	1
2.98284	4
2.89641	3.33333
2.89641	1.33333
2.84721	0
2.73284	-1.33333
2.69641	-0.666667
2.64721	1.33333
2.64641	1
2.64495	-0.666667
2.6	2.33333
2.59495	4
2.55	4
2.55	4.33333
2.46623	0
2.45	-0.666667
2.43284	2.66667
2.35	1
2.24142	0
2.2373	2
2.22361	0.666667
2.2	5
2.2	5
2.15	3.66667
2.15	3.33333
2.15	1.33333
2.13284	0.333333
2.01623	0.333333
2	-0.333333
2	-0.333333
2	0.666667
1.97361	1
1.9	3.33333
1.9	0
1.9	-0.333333
1.85	1.66667
1.8	0
1.8	1.66667
1.8	2.66667
1.8	1.33333
1.8	-0.333333
1.8	2.33333
1.8	-1
1.75	-1
1.75	2.66667
1.75	3
1.75	0
1.7	3
1.7	2
1.7	4
1.7	5
1.68284	5
1.63284	1
1.6	0.666667
1.6	-0.333333
1.6	0
1.57321	1.33333
1.55	1
1.55	-1
1.55	4
1.55	2
1.5	1.66667
1.5	0
1.5	1.66667
1.5	2.66667
1.45	1
1.4	4.33333
1.39641	4.66667
1.35	1.66667
1.34641	0
1.3	-2.33333
1.3	3.33333
1.3	0
1.3	3
1.3	-1
1.29721	-2.33333
1.25	4.33333
1.25	3.33333
1.25	2.33333
1.2	0.333333
1.2	-0.666667
1.14142	0
1.1	1
1.05	2.33333
1	0
1	0
1	1.66667
1	1
1	1
0.9	2.33333
0.9	0.333333
0.9	0
0.9	2
0.9	0.666667
0.9	4
0.9	-0.333333
0.891421	1
0.8	4.33333
0.75	1.66667
0.75	-0.666667
0.7	3
0.7	0.333333
0.673205	4.33333
0.65	2.33333
0.6	0
0.6	2.66667
0.6	2.33333
0.5	0.666667
0.5	0
0.5	3.33333
0.5	3
0.4	2.33333
0.4	6
0	0
2.38284	0
1.7	2.33333
1	5
0.6	3.33333
1.15	3
1.05	4
2.55	3.66667
1.4	0.333333
0.95	0

## Sheet: Fig. 1B
SubjectiveSWASH	PD_difference
3.52361	10
3.5	-2
3.48284	5.5
3.4	0
3.28284	-1
3.09641	-1
2.95	1
2.74721	-2
2.73284	-2
2.7	7
2.69641	1.5
2.65	3
2.6	3
2.57321	1
2.5	1
2.47321	-4
2.44721	1.5
2.4	-3.5
2.4	2
2.3	-0.5
2.3	-1
2.28284	-4.5
2.25	1
2.22361	-3
2.22361	2.5
2.2	-1
2.15	2
2.15	-2
2.12361	1
2.11623	-1
2.1	-4
2.1	0
2.1	1
2.1	5
2.04641	-4
2.02321	-3
2	-2
1.95	-1
1.95	0.5
1.92361	-4.5
1.9	-2
1.9	6.5
1.85	-5
1.84641	2
1.8	0
1.8	0
1.78284	0
1.75	-3
1.75	2
1.74721	6.5
1.7	-9.5
1.7	-4
1.7	3
1.67361	-1.5
1.65	0.5
1.65	2.5
1.6	-1
1.6	1.5
1.6	1
1.6	9
1.59142	4
1.55	-4
1.55	-0.5
1.55	4
1.5	1
1.45	3.5
1.44142	-4.5
1.4	-3
1.4	-3
1.4	0
1.35	-2.5
1.35	2
1.35	6.5
1.3	-2.5
1.3	1
1.3	2
1.3	9
1.2	1
1.2	-1
1.2	1.5
1.1	-2
1.1	1
1.1	1
1.1	8.5
1.05	3
1	-1
1	-1
1	2
1	8
0.95	2
0.9	-1.5
0.9	-0.5
0.9	0.5
0.85	0
0.8	1
0.8	1
0.75	2
0.7	-4
0.7	2
0.7	0
0.6	0
0.5	-6.5
0.5	-2
0.5	-1
0.5	0
0.4	3
0.3	-6.5
0.3	-1
0.3	0
0.2	-5
0.2	8
0.1	-4
0.1	0
0	-2
3.31623	4
3.05	3
3	-3
2.94721	0
2.9	3
2.89495	1
2.86623	0
2.84495	-0.5
2.83284	4
2.8	3
2.79641	3
2.7373	-2.5
2.65	-1
2.6	-1
2.59721	1
2.55	1
2.54641	1.5
2.52321	-4
2.5	0
2.45	-0.5
2.45	4
2.4	0
2.4	6
2.35	-2
2.35	5
2.3	-2
2.29495	4
2.25	-1
2.25	4
2.2	0
2.2	-5
2.2	5
2.14721	0
2.1	-3
2.1	2
2.04495	5.5
2	-2
1.97321	3
1.95	-1.5
1.95	2.5
1.95	0
1.95	-2
1.9	1
1.89142	-1
1.87361	4
1.85	2
1.85	2
1.84495	0.5
1.84495	3
1.8373	1
1.83284	0
1.8	0
1.8	-5.5
1.8	-1
1.8	-1
1.8	1
1.77321	-1.5
1.7	1
1.7	1
1.65	4
1.65	-1
1.65	5
1.64495	2
1.6	0
1.6	3
1.55	0
1.55	1.5
1.55	4
1.55	-2
1.5	2
1.5	5
1.49142	-1
1.45	-1
1.4	-4.5
1.4	0
1.35	0
1.3	0.5
1.3	5
1.3	10
1.20234	-3
1.2	-0.5
1.2	0
1.2	-1
1.2	0
1.2	-2
1.1	0
1.1	2
1.05	2.5
1.05	3.5
1	-1
1	3
1	1
1	3
0.95	0
0.9	0.5
0.9	2
0.9	-1
0.9	5.5
0.8	-1
0.8	1
0.75	0
0.75	4
0.7	-2
0.7	2
0.6	-1
0.6	1
0.6	6
0.5	-1
0.4	0.5
0.4	2
0.3	-1
0.3	-2
0.3	0
0.25	1
0	1
3.74721	8
3.35	0
2.98284	4.5
2.89641	-2
2.89641	4
2.84721	-2
2.73284	-3
2.69641	1
2.64721	-0.5
2.64641	4
2.64495	-4
2.6	-2
2.59495	1
2.55	5
2.55	5
2.46623	-1
2.45	1.5
2.43284	6
2.35	1
2.24142	1
2.2373	-2
2.22361	-1
2.2	-3
2.2	0
2.15	-1
2.15	5
2.15	4
2.13284	-1
2.01623	0.5
2	-7
2	3
2	6
1.97361	-2
1.9	2
1.9	0.5
1.9	-6
1.85	0
1.8	-1
1.8	-2
1.8	-1.5
1.8	2
1.8	2.5
1.8	-2
1.8	0
1.75	1.5
1.75	2
1.75	2
1.75	1.5
1.7	-1
1.7	1
1.7	0
1.7	7
1.68284	-1
1.63284	0
1.6	-2
1.6	-1
1.6	5
1.57321	4
1.55	-2
1.55	2
1.55	2.5
1.55	0
1.5	-0.5
1.5	-2
1.5	0
1.5	3
1.45	2
1.4	3
1.39641	2
1.35	-4
1.34641	-3
1.3	2
1.3	1
1.3	2
1.3	3
1.3	6
1.29721	-2
1.25	-1
1.25	0.5
1.25	2
1.2	0
1.2	-4
1.14142	0
1.1	-1
1.05	3
1	-1
1	0
1	4
1	2
1	2
0.9	-1
0.9	-1
0.9	1
0.9	0
0.9	1
0.9	2
0.9	-0.5
0.891421	2
0.8	4
0.75	1
0.75	1
0.7	-7
0.7	3
0.673205	-1
0.65	1
0.6	-6
0.6	-2
0.6	3
0.5	-6
0.5	1
0.5	-1
0.5	1
0.4	-2
0.4	6
0	-1
2.38284	1.5
1.7	0
1	2
0.6	-2.5
1.15	2
1.05	1
2.55	4
1.4	0
0.95	-2

## Sheet: Fig. 1C
Quartile_by_Subjective_SWASH	Mean_subjective_score_1to3_synchrony	Mean_Subjective_score_1to3_asynchrony
1	0	-0.333333
1	0	0.333333
1	1.33333	-0.333333
1	3	-0.666667
1	2	0
1	3	-2.66667
1	2	-0.333333
1	0.333333	-0.666667
1	2.33333	0
1	-1	-1
1	-1.33333	-1.66667
1	-1	-2
1	2.66667	0
1	2	-1.33333
1	3	3
1	1	-2.33333
1	1	-0.333333
1	2	-2.33333
1	1.66667	-0.666667
1	2.66667	-0.333333
1	-1.33333	-2.66667
1	-0.333333	-2
1	0	-1.33333
1	2	-1.33333
1	1.33333	-1
1	-2.66667	-3
1	2.66667	1
1	-3	-3
1	1.33333	-3
1	2	-1.66667
1	3	1.33333
1	-0.333333	3
1	3	1.66667
1	2.33333	0.333333
1	3	1.66667
1	2.66667	-2.66667
1	-0.333333	-0.333333
1	2.33333	-2.66667
1	1.66667	-1.66667
1	2.33333	-1.66667
1	2.33333	-1.66667
1	1	-2
1	-0.666667	0
1	3	0.666667
1	-1.66667	0.666667
1	-3	-3
1	3	-2.33333
1	0	-3
1	0	-0.666667
1	-0.666667	-3
1	-1.33333	-1.33333
1	2.66667	2.66667
1	2.66667	-3
1	0	-0.333333
1	-1.33333	-1.33333
1	-2.66667	-2.66667
1	-0.333333	-0.333333
1	2.33333	0.666667
1	1.66667	0.666667
1	-0.666667	-1.66667
1	2	-0.333333
1	-0.333333	-0.666667
1	-3	-3
1	0	-2
1	2.33333	1.66667
1	2.66667	-1.33333
1	1.66667	2
1	-1.33333	-2.33333
1	2	-2.33333
1	0	-1.66667
1	-0.666667	0
1	1	-2
1	-1	-1.33333
1	1.66667	-2.66667
1	0.333333	-2
1	1	1
1	1.66667	-1
1	-0.666667	-3
1	-2.33333	-3
1	-1	-1
1	1	-2.33333
1	1.66667	-1.33333
1	1.66667	-0.666667
1	3	-3
1	-3	-3
1	2.33333	-2.66667
1	1.66667	-1.66667
1	-3	-3
2	2.66667	2.66667
2	2.66667	3
2	3	1.33333
2	2.66667	-2.33333
2	-3	-2
2	2.33333	0.666667
2	2.33333	-0.666667
2	0.666667	-1
2	0.666667	0
2	1	0
2	0.333333	-3
2	1.66667	2.33333
2	3	0
2	1.66667	-1.33333
2	2.66667	1.66667
2	1.66667	0
2	-1	-2.66667
2	2	0.666667
2	-0.666667	-1
2	-1.33333	-1.66667
2	2.66667	-1.33333
2	2	-1.33333
2	1.33333	-1.66667
2	0.333333	-1
2	0.666667	-2.33333
2	0.333333	1
2	1.33333	-1
2	1.66667	-1.66667
2	1.33333	-2.33333
2	2.33333	2
2	1.33333	-1.66667
2	2	-2
2	2.66667	1
2	2.66667	-1.66667
2	1.66667	1
2	0	0.666667
2	2.33333	-0.333333
2	1.33333	-2
2	-1	-2.66667
2	1.33333	2
2	3	-0.666667
2	1.66667	-1.33333
2	2	-1.33333
2	2.33333	2
2	1.66667	1.66667
2	-3	-3
2	-0.333333	-2.33333
2	2.33333	1
2	1	-1.66667
2	-0.333333	-2
2	2.66667	2
2	1.33333	1.33333
2	2.33333	-2.33333
2	-1	-1
2	1.33333	0
2	-1	-1.66667
2	-0.666667	-0.333333
2	-0.666667	-0.666667
2	2.33333	1
2	0.666667	-0.333333
2	-3	-2
2	2.33333	-1.66667
2	1	-1
2	2.33333	0.666667
2	1	1
2	3	1.33333
2	1.33333	-1.33333
2	2.66667	1.66667
2	3	-1.33333
2	1.66667	-3
2	1.33333	-0.333333
2	3	3
2	-0.666667	1.66667
2	1	-2.33333
2	-3	-3
2	1	-2
2	0.333333	1.33333
2	-2	0.333333
2	2	-2.33333
2	0.333333	-3
2	3	0.666667
2	1.33333	1
2	2.33333	3
2	-0.333333	-0.333333
2	-0.666667	-1.66667
2	3	0.666667
2	2.66667	-0.333333
2	1	-3
2	-2.66667	-3
3	1.33333	0.666667
3	1	0
3	3	3
3	2	2
3	1.33333	-1
3	2	2
3	-0.333333	-0.666667
3	3	0
3	1	1.66667
3	1.66667	-0.666667
3	2.33333	0.333333
3	3	-1
3	1.66667	1
3	2.33333	1.33333
3	2.33333	0
3	1.33333	-1.66667
3	2	2.66667
3	1	1.66667
3	2	1.66667
3	0.333333	-3
3	2	1
3	1.33333	0.666667
3	1.33333	0
3	-0.666667	-2.33333
3	-2	-2.66667
3	2.66667	0
3	0.666667	-0.666667
3	2.33333	2
3	2.66667	2
3	3	-2
3	0.666667	2.33333
3	2	0
3	2.33333	0.666667
3	2	-1.66667
3	1	0.666667
3	2	0.666667
3	0.666667	1
3	3	2
3	2	2
3	0	1.66667
3	2.66667	1.66667
3	3	1
3	0.666667	-2
3	-3	-1.33333
3	2	0.666667
3	1.66667	-1.33333
3	-1	-1
3	3	2.33333
3	-3	-3
3	2	0.333333
3	0.333333	-1
3	3	-1
3	1.33333	0.666667
3	2.33333	-1
3	1	-2.66667
3	0.333333	-2.33333
3	2	-0.333333
3	2.66667	1.33333
3	2	0.666667
3	1	0.666667
3	3	2
3	2	-1.66667
3	2	-1.33333
3	1.66667	0.333333
3	2.33333	2
3	1.66667	1.33333
3	-2	-1.66667
3	-0.333333	0
3	2.33333	1.66667
3	3	2
3	3	-0.333333
3	0.333333	0.333333
3	2.66667	3
3	-0.333333	-2
3	-0.666667	-0.666667
3	2.33333	0.666667
3	0.666667	-2
3	-0.666667	-2
3	-1	-0.666667
3	2	-0.333333
3	-0.333333	0.666667
3	0.333333	1.33333
3	2.33333	-0.333333
3	1.66667	-1.33333
3	2.66667	2.66667
3	3	0
3	0	-2
3	2.66667	-1.33333
3	2	-3
3	2	-3
3	2.33333	1.33333
3	0.666667	-1.66667
4	1.66667	1
4	2.33333	-1.33333
4	3	1.66667
4	2.66667	2.66667
4	3	1
4	2.66667	-2
4	-0.666667	1
4	0.333333	-1
4	1.66667	2
4	2	0.666667
4	2.33333	-2.33333
4	2.33333	-0.666667
4	2	2.33333
4	2.33333	0.666667
4	3	1.66667
4	0.333333	1
4	2.66667	2.33333
4	1.66667	0.666667
4	3	2
4	2.66667	1.66667
4	3	1
4	0	-1
4	3	2.33333
4	2.66667	1.66667
4	2	-0.333333
4	0.666667	-1
4	2.66667	1
4	3	2.66667
4	2.33333	2
4	1.33333	-1
4	2.66667	2.66667
4	2.66667	1.33333
4	2.66667	-0.666667
4	2.66667	-2.33333
4	2	0.333333
4	3	-2
4	1.66667	-3
4	2.33333	2
4	3	1.66667
4	3	2.33333
4	2	0.666667
4	2.33333	1.33333
4	3	1.66667
4	2.66667	1.66667
4	-1	-1
4	2.33333	0
4	2.33333	-0.333333
4	2.66667	-1.33333
4	1.33333	0.666667
4	2	0.333333
4	1	-1.33333
4	3	-3
4	2.66667	-0.333333
4	1.66667	-2
4	2.33333	2.33333
4	1	1.33333
4	-1	-0.333333
4	3	-2
4	2	-2.33333
4	1.66667	0.666667
4	2.66667	-1.33333
4	1	-2.33333
4	1.66667	0.333333
4	1	1
4	0.666667	2
4	1.33333	2
4	2.33333	1
4	2	1
4	1.33333	2
4	1.66667	-0.666667
4	2.66667	-1.33333
4	1.66667	-2.33333
4	3	-1.33333
4	0	0
4	-0.333333	0.333333
4	0.333333	-2.33333
4	-1.33333	-2.33333
4	1.66667	1.66667
4	-0.333333	-2.33333
4	0.666667	0
4	2.66667	-2.33333
4	2.66667	-2.33333
4	-3	-3
4	2	-1.66667

## Sheet: Fig. 1D
Instruction_Condition	Mean_subjective_score_1to3_synchrony	Mean_Subjective_score_1to3_asynchrony
1	1.66667	1
1	2.33333	-1.33333
1	3	1.66667
1	2.66667	2.66667
1	3	1
1	2.66667	-2
1	-0.666667	1
1	0.333333	-1
1	1.66667	2
1	2	0.666667
1	2.33333	-2.33333
1	2.33333	-0.666667
1	2	2.33333
1	2.33333	0.666667
1	3	1.66667
1	0.333333	1
1	2.66667	2.33333
1	1.66667	0.666667
1	3	2
1	2.66667	1.66667
1	3	1
1	0	-1
1	3	2.33333
1	2.66667	1.66667
1	2	-0.333333
1	0.666667	-1
1	1.33333	0.666667
1	1	0
1	3	3
1	2	2
1	1.33333	-1
1	2	2
1	-0.333333	-0.666667
1	3	0
1	1	1.66667
1	1.66667	-0.666667
1	2.33333	0.333333
1	3	-1
1	1.66667	1
1	2.33333	1.33333
1	2.33333	0
1	1.33333	-1.66667
1	2	2.66667
1	1	1.66667
1	2	1.66667
1	0.333333	-3
1	2	1
1	1.33333	0.666667
1	1.33333	0
1	-0.666667	-2.33333
1	-2	-2.66667
1	2.66667	0
1	0.666667	-0.666667
1	2.33333	2
1	2.66667	2
1	3	-2
1	2.66667	2.66667
1	2.66667	3
1	3	1.33333
1	2.66667	-2.33333
1	-3	-2
1	2.33333	0.666667
1	2.33333	-0.666667
1	0.666667	-1
1	0.666667	0
1	1	0
1	0.333333	-3
1	1.66667	2.33333
1	3	0
1	1.66667	-1.33333
1	2.66667	1.66667
1	1.66667	0
1	-1	-2.66667
1	2	0.666667
1	-0.666667	-1
1	-1.33333	-1.66667
1	2.66667	-1.33333
1	2	-1.33333
1	1.33333	-1.66667
1	0.333333	-1
1	0.666667	-2.33333
1	0.333333	1
1	1.33333	-1
1	1.66667	-1.66667
1	1.33333	-2.33333
1	0	-0.333333
1	0	0.333333
1	1.33333	-0.333333
1	3	-0.666667
1	2	0
1	3	-2.66667
1	2	-0.333333
1	0.333333	-0.666667
1	2.33333	0
1	-1	-1
1	-1.33333	-1.66667
1	-1	-2
1	2.66667	0
1	2	-1.33333
1	3	3
1	1	-2.33333
1	1	-0.333333
1	2	-2.33333
1	1.66667	-0.666667
1	2.66667	-0.333333
1	-1.33333	-2.66667
1	-0.333333	-2
1	0	-1.33333
1	2	-1.33333
1	1.33333	-1
1	-2.66667	-3
1	2.66667	1
1	-3	-3
1	1.33333	-3
2	2.66667	1
2	3	2.66667
2	2.33333	2
2	1.33333	-1
2	2.66667	2.66667
2	2.66667	1.33333
2	2.66667	-0.666667
2	2.66667	-2.33333
2	2	0.333333
2	3	-2
2	1.66667	-3
2	2.33333	2
2	3	1.66667
2	3	2.33333
2	2	0.666667
2	2.33333	1.33333
2	3	1.66667
2	2.66667	1.66667
2	-1	-1
2	2.33333	0
2	2.33333	-0.333333
2	2.66667	-1.33333
2	1.33333	0.666667
2	2	0.333333
2	1	-1.33333
2	3	-3
2	2.66667	-0.333333
2	1.66667	-2
2	2.33333	2.33333
2	1	1.33333
2	-1	-0.333333
2	3	-2
2	0.666667	2.33333
2	2	0
2	2.33333	0.666667
2	2	-1.66667
2	1	0.666667
2	2	0.666667
2	0.666667	1
2	3	2
2	2	2
2	0	1.66667
2	2.66667	1.66667
2	3	1
2	0.666667	-2
2	-3	-1.33333
2	2	0.666667
2	1.66667	-1.33333
2	-1	-1
2	3	2.33333
2	-3	-3
2	2	0.333333
2	0.333333	-1
2	3	-1
2	1.33333	0.666667
2	2.33333	-1
2	1	-2.66667
2	0.333333	-2.33333
2	2	-0.333333
2	2.66667	1.33333
2	2	0.666667
2	1	0.666667
2	3	2
2	2.33333	2
2	1.33333	-1.66667
2	2	-2
2	2.66667	1
2	2.66667	-1.66667
2	1.66667	1
2	0	0.666667
2	2.33333	-0.333333
2	1.33333	-2
2	-1	-2.66667
2	1.33333	2
2	3	-0.666667
2	1.66667	-1.33333
2	2	-1.33333
2	2.33333	2
2	1.66667	1.66667
2	-3	-3
2	-0.333333	-2.33333
2	2.33333	1
2	1	-1.66667
2	-0.333333	-2
2	2.66667	2
2	1.33333	1.33333
2	2.33333	-2.33333
2	-1	-1
2	1.33333	0
2	2	-1.66667
2	3	1.33333
2	-0.333333	3
2	3	1.66667
2	2.33333	0.333333
2	3	1.66667
2	2.66667	-2.66667
2	-0.333333	-0.333333
2	2.33333	-2.66667
2	1.66667	-1.66667
2	2.33333	-1.66667
2	2.33333	-1.66667
2	1	-2
2	-0.666667	0
2	3	0.666667
2	-1.66667	0.666667
2	-3	-3
2	3	-2.33333
2	0	-3
2	0	-0.666667
2	-0.666667	-3
2	-1.33333	-1.33333
2	2.66667	2.66667
2	2.66667	-3
2	0	-0.333333
2	-1.33333	-1.33333
3	2	-2.33333
3	1.66667	0.666667
3	2.66667	-1.33333
3	1	-2.33333
3	1.66667	0.333333
3	1	1
3	0.666667	2
3	1.33333	2
3	2.33333	1
3	2	1
3	1.33333	2
3	1.66667	-0.666667
3	2.66667	-1.33333
3	1.66667	-2.33333
3	3	-1.33333
3	0	0
3	-0.333333	0.333333
3	0.333333	-2.33333
3	-1.33333	-2.33333
3	1.66667	1.66667
3	-0.333333	-2.33333
3	0.666667	0
3	2.66667	-2.33333
3	2.66667	-2.33333
3	2	-1.66667
3	2	-1.33333
3	1.66667	0.333333
3	2.33333	2
3	1.66667	1.33333
3	-2	-1.66667
3	-0.333333	0
3	2.33333	1.66667
3	3	2
3	3	-0.333333
3	0.333333	0.333333
3	2.66667	3
3	-0.333333	-2
3	-0.666667	-0.666667
3	2.33333	0.666667
3	0.666667	-2
3	-0.666667	-2
3	-1	-0.666667
3	2	-0.333333
3	-0.333333	0.666667
3	0.333333	1.33333
3	2.33333	-0.333333
3	1.66667	-1.33333
3	2.66667	2.66667
3	3	0
3	0	-2
3	2.66667	-1.33333
3	2	-3
3	2	-3
3	2.33333	1.33333
3	-1	-1.66667
3	-0.666667	-0.333333
3	-0.666667	-0.666667
3	2.33333	1
3	0.666667	-0.333333
3	-3	-2
3	2.33333	-1.66667
3	1	-1
3	2.33333	0.666667
3	1	1
3	3	1.33333
3	1.33333	-1.33333
3	2.66667	1.66667
3	3	-1.33333
3	1.66667	-3
3	1.33333	-0.333333
3	3	3
3	-0.666667	1.66667
3	1	-2.33333
3	-3	-3
3	1	-2
3	0.333333	1.33333
3	-2	0.333333
3	2	-2.33333
3	0.333333	-3
3	3	0.666667
3	1.33333	1
3	2.33333	3
3	-0.333333	-0.333333
3	-0.666667	-1.66667
3	3	0.666667
3	-2.66667	-2.66667
3	-0.333333	-0.333333
3	2.33333	0.666667
3	1.66667	0.666667
3	-0.666667	-1.66667
3	2	-0.333333
3	-0.333333	-0.666667
3	-3	-3
3	0	-2
3	2.33333	1.66667
3	2.66667	-1.33333
3	1.66667	2
3	-1.33333	-2.33333
3	2	-2.33333
3	0	-1.66667
3	-0.666667	0
3	1	-2
3	-1	-1.33333
3	1.66667	-2.66667
3	0.333333	-2
3	1	1
3	1.66667	-1
3	-0.666667	-3
3	-2.33333	-3
3	-1	-1
3	1	-2.33333
3	1.66667	-1.33333
3	1.66667	-0.666667
3	3	-3
3	-3	-3
3	-3	-3
3	0.666667	-1.66667
3	2.33333	-2.66667
3	1.66667	-1.66667
3	2.66667	-0.333333
3	1	-3
3	2	-1.66667
3	-2.66667	-3
3	-3	-3

## Sheet: Supp. 1A
SubjectiveSWASH	S1.SyncAsync
3.52361	1
3.5	2
3.48284	1
3.4	0
3.28284	2
3.09641	4
2.95	0
2.74721	1
2.73284	1
2.7	0
2.69641	5
2.65	1
2.6	-1
2.57321	2
2.5	1
2.47321	0
2.44721	1
2.4	1
2.4	0
2.3	1
2.3	2
2.28284	0
2.25	0
2.22361	1
2.22361	0
2.2	2
2.15	0
2.15	1
2.12361	0
2.11623	1
2.1	4
2.1	-1
2.1	0
2.1	4
2.04641	0
2.02321	4
2	0
1.95	0
1.95	1
1.92361	1
1.9	3
1.9	2
1.85	-1
1.84641	0
1.8	0
1.8	4
1.78284	0
1.75	1
1.75	3
1.74721	4
1.7	0
1.7	0
1.7	-2
1.67361	0
1.65	1
1.65	4
1.6	-1
1.6	0
1.6	2
1.6	5
1.59142	-3
1.55	2
1.55	3
1.55	2
1.5	1
1.45	1
1.44142	4
1.4	-1
1.4	4
1.4	0
1.35	1
1.35	1
1.35	4
1.3	1
1.3	1
1.3	1
1.3	4
1.2	3
1.2	3
1.2	-1
1.1	4
1.1	0
1.1	3
1.1	3
1.05	5
1	1
1	-2
1	1
1	4
0.95	3
0.9	5
0.9	1
0.9	1
0.85	3
0.8	0
0.8	2
0.75	1
0.7	6
0.7	4
0.7	0
0.6	4
0.5	1
0.5	4
0.5	4
0.5	2
0.4	4
0.3	2
0.3	1
0.3	3
0.2	3
0.2	0
0.1	1
0.1	0
0	6
3.31623	1
3.05	1
3	1
2.94721	4
2.9	0
2.89495	2
2.86623	2
2.84495	4
2.83284	2
2.8	5
2.79641	4
2.7373	1
2.65	1
2.6	0
2.59721	0
2.55	1
2.54641	1
2.52321	2
2.5	0
2.45	1
2.45	1
2.4	1
2.4	0
2.35	1
2.35	2
2.3	6
2.29495	4
2.25	4
2.25	0
2.2	-1
2.2	0
2.2	5
2.14721	0
2.1	0
2.1	2
2.04495	1
2	0
1.97321	2
1.95	-2
1.95	1
1.95	0
1.95	-2
1.9	1
1.89142	1
1.87361	3
1.85	-4
1.85	1
1.84495	1
1.84495	0
1.8373	0
1.83284	0
1.8	1
1.8	1
1.8	0
1.8	1
1.8	2
1.77321	3
1.7	4
1.7	0
1.65	1
1.65	1
1.65	0
1.64495	1
1.6	1
1.6	3
1.55	4
1.55	1
1.55	4
1.55	2
1.5	1
1.5	2
1.49142	5
1.45	2
1.4	-2
1.4	3
1.35	4
1.3	3
1.3	0
1.3	1
1.20234	0
1.2	3
1.2	1
1.2	2
1.2	3
1.2	0
1.1	1
1.1	5
1.05	0
1.05	0
1	3
1	1
1	-2
1	1
0.95	2
0.9	1
0.9	5
0.9	0
0.9	5
0.8	5
0.8	5
0.75	2
0.75	3
0.7	0
0.7	1
0.6	-3
0.6	0
0.6	4
0.5	5
0.4	1
0.4	4
0.3	0
0.3	0
0.3	6
0.25	0
0	0
3.74721	3
3.35	0
2.98284	4
2.89641	5
2.89641	1
2.84721	0
2.73284	-1
2.69641	0
2.64721	2
2.64641	1
2.64495	0
2.6	0
2.59495	2
2.55	5
2.55	4
2.46623	0
2.45	0
2.43284	3
2.35	1
2.24142	0
2.2373	1
2.22361	0
2.2	5
2.2	5
2.15	5
2.15	2
2.15	1
2.13284	1
2.01623	0
2	-1
2	-2
2	0
1.97361	2
1.9	2
1.9	0
1.9	0
1.85	1
1.8	0
1.8	2
1.8	4
1.8	1
1.8	-1
1.8	3
1.8	0
1.75	1
1.75	3
1.75	2
1.75	0
1.7	4
1.7	1
1.7	3
1.7	5
1.68284	5
1.63284	0
1.6	-2
1.6	0
1.6	0
1.57321	1
1.55	0
1.55	0
1.55	5
1.55	0
1.5	1
1.5	0
1.5	1
1.5	2
1.45	1
1.4	4
1.39641	5
1.35	0
1.34641	0
1.3	1
1.3	5
1.3	0
1.3	2
1.3	0
1.29721	-3
1.25	4
1.25	6
1.25	1
1.2	2
1.2	-1
1.14142	0
1.1	3
1.05	1
1	0
1	0
1	2
1	2
1	2
0.9	1
0.9	1
0.9	0
0.9	4
0.9	1
0.9	1
0.9	1
0.891421	1
0.8	4
0.75	2
0.75	0
0.7	2
0.7	1
0.673205	5
0.65	3
0.6	0
0.6	6
0.6	6
0.5	0
0.5	0
0.5	3
0.5	0
0.4	4
0.4	6
0	0
2.38284	0
1.7	3
1	5
0.6	3
1.15	3
1.05	5
2.55	3
1.4	1
0.95	0

## Sheet: Supp. 1B
SubjectiveSWASH	S2.SyncAsync
3.52361	0
3.5	4
3.48284	2
3.4	-1
3.28284	2
3.09641	4
2.95	-2
2.74721	3
2.73284	-1
2.7	2
2.69641	5
2.65	4
2.6	0
2.57321	1
2.5	1
2.47321	-1
2.44721	-1
2.4	1
2.4	1
2.3	1
2.3	2
2.28284	1
2.25	1
2.22361	1
2.22361	3
2.2	2
2.15	0
2.15	1
2.12361	0
2.11623	-1
2.1	1
2.1	1
2.1	0
2.1	5
2.04641	-1
2.02321	0
2	6
1.95	6
1.95	2
1.92361	1
1.9	2
1.9	5
1.85	-1
1.84641	-1
1.8	1
1.8	3
1.78284	1
1.75	0
1.75	0
1.74721	0
1.7	1
1.7	3
1.7	2
1.67361	0
1.65	1
1.65	5
1.6	0
1.6	0
1.6	1
1.6	5
1.59142	0
1.55	1
1.55	3
1.55	1
1.5	1
1.45	1
1.44142	2
1.4	-1
1.4	3
1.4	5
1.35	1
1.35	2
1.35	1
1.3	1
1.3	0
1.3	0
1.3	4
1.2	3
1.2	3
1.2	4
1.1	4
1.1	-1
1.1	2
1.1	3
1.05	4
1	0
1	0
1	1
1	4
0.95	2
0.9	6
0.9	3
0.9	2
0.85	2
0.8	0
0.8	0
0.75	1
0.7	0
0.7	4
0.7	0
0.6	4
0.5	2
0.5	5
0.5	1
0.5	2
0.4	1
0.3	3
0.3	1
0.3	4
0.2	2
0.2	0
0.1	2
0.1	0
0	3
3.31623	2
3.05	0
3	0
2.94721	1
2.9	0
2.89495	1
2.86623	5
2.84495	6
2.83284	1
2.8	5
2.79641	5
2.7373	0
2.65	2
2.6	0
2.59721	1
2.55	1
2.54641	2
2.52321	0
2.5	0
2.45	3
2.45	4
2.4	5
2.4	0
2.35	2
2.35	2
2.3	6
2.29495	2
2.25	5
2.25	0
2.2	0
2.2	-2
2.2	5
2.14721	-4
2.1	3
2.1	1
2.04495	5
2	0
1.97321	1
1.95	1
1.95	1
1.95	0
1.95	-2
1.9	1
1.89142	1
1.87361	2
1.85	-1
1.85	1
1.84495	4
1.84495	0
1.8373	1
1.83284	0
1.8	1
1.8	2
1.8	6
1.8	2
1.8	5
1.77321	3
1.7	2
1.7	4
1.65	2
1.65	1
1.65	0
1.64495	1
1.6	0
1.6	3
1.55	4
1.55	2
1.55	5
1.55	0
1.5	-2
1.5	4
1.49142	4
1.45	2
1.4	-1
1.4	4
1.35	3
1.3	4
1.3	0
1.3	0
1.20234	0
1.2	3
1.2	1
1.2	3
1.2	1
1.2	2
1.1	-1
1.1	4
1.05	0
1.05	2
1	4
1	2
1	-2
1	1
0.95	1
0.9	1
0.9	6
0.9	-2
0.9	5
0.8	3
0.8	4
0.75	5
0.75	3
0.7	-2
0.7	3
0.6	-3
0.6	0
0.6	6
0.5	1
0.4	0
0.4	1
0.3	0
0.3	0
0.3	6
0.25	0
0	0
3.74721	5
3.35	1
2.98284	4
2.89641	2
2.89641	1
2.84721	0
2.73284	-2
2.69641	-1
2.64721	1
2.64641	1
2.64495	-1
2.6	4
2.59495	6
2.55	3
2.55	4
2.46623	0
2.45	-2
2.43284	4
2.35	1
2.24142	0
2.2373	3
2.22361	1
2.2	5
2.2	5
2.15	5
2.15	4
2.15	2
2.13284	0
2.01623	0
2	0
2	-1
2	1
1.97361	0
1.9	6
1.9	1
1.9	0
1.85	3
1.8	0
1.8	1
1.8	1
1.8	2
1.8	0
1.8	3
1.8	-1
1.75	-2
1.75	2
1.75	3
1.75	0
1.7	3
1.7	5
1.7	4
1.7	5
1.68284	5
1.63284	2
1.6	3
1.6	0
1.6	0
1.57321	2
1.55	3
1.55	-3
1.55	3
1.55	3
1.5	0
1.5	0
1.5	2
1.5	2
1.45	1
1.4	4
1.39641	5
1.35	2
1.34641	0
1.3	-3
1.3	1
1.3	0
1.3	2
1.3	-2
1.29721	-3
1.25	4
1.25	0
1.25	2
1.2	0
1.2	0
1.14142	0
1.1	-1
1.05	2
1	0
1	0
1	1
1	3
1	1
0.9	3
0.9	0
0.9	0
0.9	0
0.9	1
0.9	6
0.9	-1
0.891421	1
0.8	4
0.75	3
0.75	-1
0.7	3
0.7	0
0.673205	4
0.65	2
0.6	-1
0.6	2
0.6	0
0.5	1
0.5	0
0.5	4
0.5	5
0.4	3
0.4	6
0	0
2.38284	0
1.7	3
1	5
0.6	4
1.15	3
1.05	5
2.55	4
1.4	0
0.95	0

## Sheet: Supp. 1C
SubjectiveSWASH	S3.SyncAsync
3.52361	1
3.5	5
3.48284	1
3.4	1
3.28284	2
3.09641	6
2.95	-3
2.74721	0
2.73284	-1
2.7	2
2.69641	4
2.65	4
2.6	0
2.57321	2
2.5	2
2.47321	-1
2.44721	1
2.4	1
2.4	2
2.3	1
2.3	2
2.28284	2
2.25	1
2.22361	1
2.22361	4
2.2	1
2.15	2
2.15	1
2.12361	0
2.11623	0
2.1	2
2.1	0
2.1	1
2.1	0
2.04641	-1
2.02321	3
2	0
1.95	6
1.95	-1
1.92361	1
1.9	2
1.9	2
1.85	0
1.84641	-1
1.8	0
1.8	3
1.78284	2
1.75	1
1.75	1
1.74721	1
1.7	1
1.7	5
1.7	4
1.67361	1
1.65	0
1.65	6
1.6	1
1.6	-1
1.6	2
1.6	5
1.59142	0
1.55	2
1.55	3
1.55	2
1.5	0
1.45	1
1.44142	4
1.4	0
1.4	2
1.4	4
1.35	1
1.35	2
1.35	0
1.3	2
1.3	0
1.3	0
1.3	4
1.2	4
1.2	3
1.2	1
1.1	1
1.1	-1
1.1	2
1.1	4
1.05	2
1	0
1	1
1	3
1	3
0.95	1
0.9	6
0.9	3
0.9	0
0.85	2
0.8	0
0.8	-1
0.75	1
0.7	2
0.7	2
0.7	0
0.6	2
0.5	1
0.5	4
0.5	2
0.5	5
0.4	-1
0.3	0
0.3	2
0.3	3
0.2	2
0.2	1
0.1	2
0.1	0
0	4
3.31623	2
3.05	0
3	0
2.94721	2
2.9	0
2.89495	1
2.86623	3
2.84495	5
2.83284	2
2.8	5
2.79641	5
2.7373	0
2.65	1
2.6	2
2.59721	3
2.55	1
2.54641	1
2.52321	1
2.5	0
2.45	3
2.45	3
2.4	6
2.4	2
2.35	2
2.35	3
2.3	6
2.29495	3
2.25	2
2.25	0
2.2	0
2.2	0
2.2	5
2.14721	-1
2.1	3
2.1	2
2.04495	5
2	1
1.97321	1
1.95	0
1.95	1
1.95	0
1.95	-1
1.9	1
1.89142	4
1.87361	3
1.85	0
1.85	2
1.84495	4
1.84495	0
1.8373	1
1.83284	0
1.8	3
1.8	1
1.8	6
1.8	-1
1.8	3
1.77321	5
1.7	2
1.7	3
1.65	1
1.65	2
1.65	1
1.64495	1
1.6	0
1.6	3
1.55	4
1.55	2
1.55	4
1.55	0
1.5	-1
1.5	2
1.49142	1
1.45	1
1.4	1
1.4	4
1.35	2
1.3	3
1.3	1
1.3	-1
1.20234	0
1.2	0
1.2	2
1.2	3
1.2	1
1.2	0
1.1	0
1.1	5
1.05	0
1.05	2
1	4
1	2
1	-6
1	2
0.95	3
0.9	2
0.9	5
0.9	2
0.9	5
0.8	2
0.8	3
0.75	5
0.75	3
0.7	0
0.7	3
0.6	-1
0.6	0
0.6	6
0.5	3
0.4	1
0.4	2
0.3	0
0.3	0
0.3	5
0.25	1
0	0
3.74721	5
3.35	2
2.98284	4
2.89641	3
2.89641	2
2.84721	0
2.73284	-1
2.69641	-1
2.64721	1
2.64641	1
2.64495	-1
2.6	3
2.59495	4
2.55	4
2.55	5
2.46623	0
2.45	0
2.43284	1
2.35	1
2.24142	0
2.2373	2
2.22361	1
2.2	5
2.2	5
2.15	1
2.15	4
2.15	1
2.13284	0
2.01623	1
2	0
2	2
2	1
1.97361	1
1.9	2
1.9	-1
1.9	-1
1.85	1
1.8	0
1.8	2
1.8	3
1.8	1
1.8	0
1.8	1
1.8	-2
1.75	-2
1.75	3
1.75	4
1.75	0
1.7	2
1.7	0
1.7	5
1.7	5
1.68284	5
1.63284	1
1.6	1
1.6	-1
1.6	0
1.57321	1
1.55	0
1.55	0
1.55	4
1.55	3
1.5	4
1.5	0
1.5	2
1.5	4
1.45	1
1.4	5
1.39641	4
1.35	3
1.34641	0
1.3	-5
1.3	4
1.3	0
1.3	5
1.3	-1
1.29721	-1
1.25	5
1.25	4
1.25	4
1.2	-1
1.2	-1
1.14142	0
1.1	1
1.05	4
1	0
1	0
1	2
1	-2
1	0
0.9	3
0.9	0
0.9	0
0.9	2
0.9	0
0.9	5
0.9	-1
0.891421	1
0.8	5
0.75	0
0.75	-1
0.7	4
0.7	0
0.673205	4
0.65	2
0.6	1
0.6	0
0.6	1
0.5	1
0.5	0
0.5	3
0.5	4
0.4	0
0.4	6
0	0
2.38284	0
1.7	1
1	5
0.6	3
1.15	3
1.05	2
2.55	4
1.4	0
0.95	0

## Sheet: Supp. 1D
SubjectiveSWASH	S1.SyncS4.Sync
3.52361	1
3.5	2
3.48284	0
3.4	0
3.28284	0
3.09641	1
2.95	4
2.74721	4
2.73284	6
2.7	0
2.69641	2
2.65	6
2.6	1
2.57321	1
2.5	1
2.47321	4
2.44721	2
2.4	3
2.4	1
2.3	1
2.3	1
2.28284	4
2.25	0
2.22361	2
2.22361	2
2.2	3
2.15	2
2.15	-2
2.12361	0
2.11623	4
2.1	3
2.1	0
2.1	2
2.1	1
2.04641	1
2.02321	0
2	6
1.95	0
1.95	3
1.92361	3
1.9	1
1.9	6
1.85	-1
1.84641	1
1.8	1
1.8	0
1.78284	0
1.75	2
1.75	2
1.74721	5
1.7	1
1.7	2
1.7	-1
1.67361	1
1.65	2
1.65	2
1.6	1
1.6	0
1.6	3
1.6	6
1.59142	-3
1.55	3
1.55	2
1.55	2
1.5	2
1.45	5
1.44142	3
1.4	4
1.4	1
1.4
1.35	1
1.35	1
1.35	5
1.3	0
1.3	6
1.3	1
1.3	1
1.2	1
1.2	4
1.2	4
1.1	2
1.1	1
1.1	1
1.1	2
1.05	6
1	1
1	0
1	4
1	1
0.95	1
0.9	3
0.9	1
0.9	1
0.85	1
0.8	5
0.8	3
0.75	0
0.7	5
0.7	5
0.7	0
0.6	3
0.5	4
0.5	2
0.5	3
0.5	6
0.4	4
0.3	3
0.3	5
0.3	4
0.2	1
0.2	-1
0.1	2
0.1	-1
0	5
3.31623	-1
3.05	1
3	2
2.94721	1
2.9	0
2.89495	1
2.86623	1
2.84495	6
2.83284	2
2.8	6
2.79641	0
2.7373	1
2.65	1
2.6	3
2.59721	1
2.55	2
2.54641	1
2.52321	2
2.5	-2
2.45	2
2.45	3
2.4	2
2.4	1
2.35	1
2.35	2
2.3	1
2.29495	1
2.25	4
2.25	0
2.2	1
2.2	0
2.2	4
2.14721	2
2.1	2
2.1	1
2.04495	0
2	-1
1.97321	3
1.95	-1
1.95	1
1.95	1
1.95	-1
1.9	1
1.89142	1
1.87361	4
1.85	0
1.85	0
1.84495	5
1.84495	6
1.8373	0
1.83284	0
1.8	2
1.8	4
1.8	2
1.8	5
1.8	6
1.77321	0
1.7	0
1.7	3
1.65	1
1.65	3
1.65	2
1.64495	1
1.6	1
1.6	5
1.55	0
1.55	2
1.55	1
1.55	1
1.5	1
1.5	1
1.49142	6
1.45	1
1.4	4
1.4	5
1.35	1
1.3	0
1.3	-1
1.3	2
1.20234	0
1.2	0
1.2	0
1.2	4
1.2	2
1.2	1
1.1	2
1.1	3
1.05	6
1.05	3
1	0
1	1
1	4
1	3
0.95	2
0.9	2
0.9	1
0.9	2
0.9	-1
0.8	1
0.8	3
0.75	6
0.75	0
0.7	4
0.7	2
0.6	1
0.6	0
0.6	1
0.5	5
0.4	6
0.4	4
0.3	5
0.3	3
0.3	6
0.25	3
0	5
3.74721	1
3.35	1
2.98284	1
2.89641	5
2.89641	3
2.84721	4
2.73284	1
2.69641	0
2.64721	3
2.64641	1
2.64495	1
2.6	0
2.59495	2
2.55	2
2.55	1
2.46623	0
2.45	5
2.43284	3
2.35	2
2.24142	0
2.2373	0
2.22361	1
2.2	1
2.2	2
2.15	-1
2.15	1
2.15	5
2.13284	1
2.01623	4
2	2
2	-2
2	1
1.97361	0
1.9	2
1.9	-1
1.9	2
1.85	1
1.8	6
1.8	2
1.8	4
1.8	1
1.8	-3
1.8	1
1.8	-1
1.75	4
1.75	2
1.75	0
1.75	0
1.7	2
1.7	4
1.7	0
1.7	2
1.68284	1
1.63284	3
1.6	2
1.6	1
1.6	6
1.57321	-1
1.55	4
1.55	0
1.55	4
1.55	1
1.5	0
1.5	4
1.5	0
1.5	-1
1.45	1
1.4	2
1.39641	2
1.35	1
1.34641	3
1.3	6
1.3	2
1.3	-4
1.3	0
1.3	0
1.29721	-1
1.25	4
1.25	6
1.25	1
1.2	6
1.2	-1
1.14142	5
1.1	4
1.05	1
1	1
1	6
1	1
1	6
1	0
0.9	6
0.9	2
0.9	0
0.9	3
0.9	4
0.9	6
0.9	3
0.891421	0
0.8	4
0.75	6
0.75	5
0.7	0
0.7	3
0.673205	4
0.65	2
0.6	2
0.6	2
0.6	2
0.5	-1
0.5	6
0.5	1
0.5	3
0.4	6
0.4	2
0	0
2.38284	-2
1.7	2
1	0
0.6	3
1.15	1
1.05	5
2.55	1
1.4	1
0.95	0

## Sheet: Supp. 1E
SubjectiveSWASH	S2.SyncS4.Sync
3.52361	2
3.5	1
3.48284	0
3.4	-1
3.28284	0
3.09641	0
2.95	0
2.74721	3
2.73284	4
2.7	0
2.69641	1
2.65	6
2.6	1
2.57321	-1
2.5	1
2.47321	2
2.44721	1
2.4	1
2.4	1
2.3	0
2.3	1
2.28284	-1
2.25	0
2.22361	2
2.22361	1
2.2	2
2.15	1
2.15	-1
2.12361	0
2.11623	3
2.1	0
2.1	0
2.1	-3
2.1	1
2.04641	0
2.02321	-1
2	6
1.95	0
1.95	3
1.92361	3
1.9	1
1.9	5
1.85	-1
1.84641	1
1.8	0
1.8	-1
1.78284	0
1.75	1
1.75	1
1.74721	1
1.7	1
1.7	1
1.7	1
1.67361	0
1.65	2
1.65	2
1.6	2
1.6	0
1.6	3
1.6	6
1.59142	-3
1.55	2
1.55	1
1.55	0
1.5	2
1.45	4
1.44142	1
1.4	3
1.4	1
1.4
1.35	1
1.35	2
1.35	1
1.3	0
1.3	1
1.3	1
1.3	1
1.2	1
1.2	3
1.2	5
1.1	0
1.1	-4
1.1	0
1.1	0
1.05	5
1	-2
1	2
1	3
1	1
0.95	1
0.9	3
0.9	1
0.9	0
0.85	1
0.8	-1
0.8	0
0.75	0
0.7	4
0.7	5
0.7	0
0.6	3
0.5	3
0.5	2
0.5	3
0.5	6
0.4	1
0.3	4
0.3	2
0.3	4
0.2	0
0.2	-1
0.1	2
0.1	-1
0	2
3.31623	0
3.05	1
3	1
2.94721	-2
2.9	-1
2.89495	0
2.86623	1
2.84495	6
2.83284	1
2.8	6
2.79641	1
2.7373	0
2.65	1
2.6	3
2.59721	0
2.55	1
2.54641	1
2.52321	2
2.5	-1
2.45	1
2.45	4
2.4	1
2.4	0
2.35	1
2.35	2
2.3	1
2.29495	1
2.25	5
2.25	1
2.2	0
2.2	-6
2.2	4
2.14721	-1
2.1	1
2.1	0
2.04495	0
2	-1
1.97321	3
1.95	0
1.95	1
1.95	1
1.95	-1
1.9	1
1.89142	1
1.87361	4
1.85	0
1.85	0
1.84495	3
1.84495	0
1.8373	0
1.83284	0
1.8	1
1.8	2
1.8	2
1.8	3
1.8	6
1.77321	-1
1.7	-1
1.7	3
1.65	1
1.65	4
1.65	2
1.64495	1
1.6	0
1.6	5
1.55	0
1.55	2
1.55	1
1.55	-1
1.5	-1
1.5	1
1.49142	4
1.45	2
1.4	4
1.4	5
1.35	1
1.3	0
1.3	-1
1.3	2
1.20234	0
1.2	0
1.2	0
1.2	4
1.2	0
1.2	1
1.1	1
1.1	2
1.05	0
1.05	2
1	0
1	1
1	4
1	3
0.95	1
0.9	2
0.9	1
0.9	-4
0.9	0
0.8	-1
0.8	3
0.75	5
0.75	0
0.7	0
0.7	2
0.6	0
0.6	0
0.6	1
0.5	1
0.4	2
0.4	1
0.3	0
0.3	2
0.3	6
0.25	3
0	0
3.74721	1
3.35	1
2.98284	1
2.89641	4
2.89641	3
2.84721	3
2.73284	0
2.69641	-1
2.64721	3
2.64641	1
2.64495	0
2.6	0
2.59495	2
2.55	0
2.55	1
2.46623	-1
2.45	2
2.43284	4
2.35	2
2.24142	0
2.2373	2
2.22361	1
2.2	1
2.2	2
2.15	-1
2.15	1
2.15	5
2.13284	0
2.01623	2
2	1
2	-2
2	0
1.97361	0
1.9	2
1.9	-1
1.9	2
1.85	3
1.8	1
1.8	1
1.8	1
1.8	2
1.8	-1
1.8	1
1.8	-2
1.75	2
1.75	2
1.75	1
1.75	0
1.7	2
1.7	5
1.7	1
1.7	2
1.68284	1
1.63284	4
1.6	3
1.6	-3
1.6	1
1.57321	0
1.55	2
1.55	0
1.55	3
1.55	0
1.5	0
1.5	3
1.5	0
1.5	-1
1.45	1
1.4	2
1.39641	2
1.35	0
1.34641	3
1.3	1
1.3	-2
1.3	-4
1.3	-1
1.3	-1
1.29721	-1
1.25	4
1.25	0
1.25	1
1.2	5
1.2	0
1.14142	3
1.1	0
1.05	1
1	0
1	1
1	0
1	5
1	-3
0.9	5
0.9	-1
0.9	0
0.9	-2
0.9	3
0.9	6
0.9	3
0.891421	0
0.8	4
0.75	3
0.75	1
0.7	0
0.7	0
0.673205	4
0.65	2
0.6	0
0.6	0
0.6	-4
0.5	0
0.5	0
0.5	0
0.5	3
0.4	4
0.4	2
0	0
2.38284	-2
1.7	2
1	1
0.6	3
1.15	0
1.05	5
2.55	1
1.4	0
0.95	0

## Sheet: Supp. 1F
SubjectiveSWASH	S3.SyncS4.Sync
3.52361	2
3.5	1
3.48284	0
3.4	0
3.28284	0
3.09641	1
2.95	0
2.74721	0
2.73284	4
2.7	0
2.69641	1
2.65	4
2.6	1
2.57321	1
2.5	1
2.47321	1
2.44721	2
2.4	1
2.4	1
2.3	1
2.3	1
2.28284	0
2.25	0
2.22361	1
2.22361	0
2.2	0
2.15	1
2.15	0
2.12361	0
2.11623	2
2.1	1
2.1	0
2.1	-3
2.1	1
2.04641	-1
2.02321	0
2	4
1.95	0
1.95	2
1.92361	4
1.9	2
1.9	2
1.85	-1
1.84641	1
1.8	-1
1.8	-1
1.78284	0
1.75	1
1.75	1
1.74721	1
1.7	1
1.7	2
1.7	2
1.67361	0
1.65	1
1.65	2
1.6	2
1.6	-1
1.6	3
1.6	5
1.59142	-3
1.55	2
1.55	1
1.55	0
1.5	1
1.45	3
1.44142	3
1.4	4
1.4	1
1.4
1.35	0
1.35	2
1.35	0
1.3	0
1.3	0
1.3	0
1.3	0
1.2	1
1.2	3
1.2	1
1.1	-3
1.1	-2
1.1	0
1.1	0
1.05	2
1	-2
1	1
1	3
1	1
0.95	1
0.9	3
0.9	1
0.9	-3
0.85	-1
0.8	-1
0.8	-1
0.75	0
0.7	5
0.7	2
0.7	0
0.6	0
0.5	2
0.5	2
0.5	2
0.5	5
0.4	0
0.3	1
0.3	2
0.3	4
0.2	0
0.2	0
0.1	1
0.1	-1
0	3
3.31623	0
3.05	1
3	1
2.94721	-1
2.9	0
2.89495	1
2.86623	0
2.84495	5
2.83284	0
2.8	6
2.79641	1
2.7373	0
2.65	1
2.6	3
2.59721	-1
2.55	1
2.54641	1
2.52321	1
2.5	-3
2.45	1
2.45	3
2.4	2
2.4	0
2.35	1
2.35	2
2.3	1
2.29495	0
2.25	2
2.25	0
2.2	-1
2.2	-6
2.2	4
2.14721	1
2.1	0
2.1	0
2.04495	0
2	-1
1.97321	3
1.95	0
1.95	1
1.95	1
1.95	-1
1.9	0
1.89142	1
1.87361	3
1.85	0
1.85	0
1.84495	3
1.84495	0
1.8373	0
1.83284	0
1.8	0
1.8	1
1.8	2
1.8	2
1.8	4
1.77321	1
1.7	-1
1.7	3
1.65	0
1.65	2
1.65	2
1.64495	1
1.6	0
1.6	3
1.55	0
1.55	1
1.55	0
1.55	-1
1.5	-3
1.5	-1
1.49142	3
1.45	0
1.4	5
1.4	5
1.35	0
1.3	0
1.3	0
1.3	1
1.20234	0
1.2	-4
1.2	1
1.2	4
1.2	0
1.2	0
1.1	1
1.1	2
1.05	0
1.05	2
1	0
1	1
1	0
1	3
0.95	1
0.9	2
0.9	0
0.9	-2
0.9	-1
0.8	-1
0.8	1
0.75	5
0.75	0
0.7	0
0.7	2
0.6	0
0.6	0
0.6	1
0.5	3
0.4	1
0.4	2
0.3	0
0.3	3
0.3	5
0.25	0
0	0
3.74721	1
3.35	0
2.98284	0
2.89641	3
2.89641	2
2.84721	2
2.73284	1
2.69641	-1
2.64721	1
2.64641	1
2.64495	0
2.6	-1
2.59495	1
2.55	0
2.55	1
2.46623	-2
2.45	1
2.43284	0
2.35	1
2.24142	-1
2.2373	0
2.22361	0
2.2	0
2.2	1
2.15	-1
2.15	1
2.15	4
2.13284	0
2.01623	2
2	0
2	0
2	0
1.97361	0
1.9	2
1.9	-3
1.9	1
1.85	1
1.8	0
1.8	1
1.8	3
1.8	1
1.8	-2
1.8	1
1.8	-4
1.75	1
1.75	0
1.75	1
1.75	-1
1.7	2
1.7	0
1.7	1
1.7	2
1.68284	1
1.63284	3
1.6	1
1.6	-3
1.6	0
1.57321	-1
1.55	-1
1.55	0
1.55	3
1.55	-1
1.5	1
1.5	2
1.5	0
1.5	0
1.45	0
1.4	2
1.39641	1
1.35	0
1.34641	3
1.3	0
1.3	0
1.3	-4
1.3	1
1.3	-1
1.29721	-1
1.25	4
1.25	4
1.25	1
1.2	2
1.2	-1
1.14142	0
1.1	0
1.05	1
1	0
1	1
1	0
1	3
1	-2
0.9	4
0.9	-2
0.9	0
0.9	-1
0.9	3
0.9	5
0.9	2
0.891421	-1
0.8	4
0.75	0
0.75	1
0.7	0
0.7	0
0.673205	3
0.65	0
0.6	-2
0.6	0
0.6	-3
0.5	0
0.5	0
0.5	-1
0.5	2
0.4	4
0.4	2
0	0
2.38284	-2
1.7	1
1	0
0.6	2
1.15	1
1.05	2
2.55	1
1.4	0
0.95	0
